# Supplementary material for: Sororin is an evolutionary conserved antagonist of WAPL
Source: Nat Commun. 2024 Jun 3;15:4729. doi: 10.1038/s41467-024-49178-0 (PMC11148194; doi:10.1038/s41467-024-49178-0)
Supplement: Supplementary file 9 — Source Data [file 41467_2024_49178_MOESM9_ESM.zip]

Archive with 1 entries (1 files):
- Prusen Mota et al_Source_Data (1).pdf
